# Supplementary material for: A closed translocation channel in the substrate-free AAA+ ClpXP protease diminishes rogue degradation
Source: Nat Commun. 2023 Nov 10;14:7281. doi: 10.1038/s41467-023-43145-x (PMC10638403; doi:10.1038/s41467-023-43145-x)
Supplement: Supplementary file 5 — Source Data [file 41467_2023_43145_MOESM5_ESM.xlsx]

## Sheet: Fig. 4a
Fig. 4a.
		degradation rate (min-1 ClpX6-1) ClpX ΔΝ/ClpP							degradation rate (min-1 ClpX6-1) ΔΝPSClpXΔΝ/ClpP
	GFP-ssrA (µM)				mean	SD		GFP-ssrA (µM)				mean	SD
	15	0.903299	1.37116	1.46652	1.24699	0.301444		15	0.320305	0.426396	0.390355	0.379019	0.0539466
	10	0.881218	1.48605	1.62872	1.332	0.396849		10	0.218274	0.272081	0.32335	0.271235	0.0525432
	5	0.743655	1.40645	1.46202	1.20404	0.399674		5	0.0567513	0.108883	0.0901777	0.0852707	0.0264101
	2.5	0.552792	1.05052	1.05052	0.884611	0.287364		2.5	0.0312183	0.0587817	0.0338832	0.0412944	0.015203
	1.25	0.302538	0.741823	0.815487	0.619949	0.277343		1.25	0.0149239	0.0288579	0.0245812	0.0227877	0.00713805
	0	0	0	0	0	0		0.5	0.00804315	0.0181294	0.0110761	0.0124162	0.00517496
								0	0	0	0
		X-axis	degradation rate (min-1 ClpX6-1)
		Y-Axis	GFP-ssrA (µM)

## Sheet: Fig. 4b
	ClpXΔN			ΔNPSClpXΔN			Control
		0.389121			0.0374028			0			Y-axis	fraction GFP-ssrA* degraded in vivo
		0.38545			-0.0195637			0
		0.351853			-0.0004184			0
	mean	0.375475		mean	0.00580689		mean	0
	SD	0.0205391		SD	0.028989		SD	0

## Sheet: Fig. 4c
		Fig. 4C.
					ΔNPS:ΔNClpX/ClpP-CM I27-ssrA (fraction remaining)							ClpXΔN-CMI27-ssrA (fraction remaining)								ClpXΔN/ClpP-CMI27 (fraction remaining)							ΔNPS:ΔNClpX-CM I27 (fraction remianing)
				time (min)				mean	SD		time (min)				mean	SD		time (min)				mean	SD		time (min)				mean	SD
				0	1	1	1	1	0		0	1	1	1	1	0		0	1	1	1	1	0		0	1	1	1	1	0
				4	0.57	0.6	0.51	0.56	0.0374166		0.5	0.99	0.67	0.57	0.743333	0.179134		3	0.85	0.84	1.03	0.906667	0.0873053		3	0.59	0.5	0.49	0.526667	0.0449691
				8	0.38	0.43	0.27	0.36	0.0668331		1	0.55	0.54	0.53	0.54	0.00816497		5	0.87	0.9	0.99	0.92	0.0509902		5	0.44	0.37	0.28	0.363333	0.0654896
				16	0.26	0.31	0.13	0.233333	0.0758654		2	0.38	0.34	0.29	0.336667	0.0368179		10	0.63	0.72	0.69	0.68	0.0374166		10	0.27	0.25	0.21	0.243333	0.0249444
				32	0.13	0.31	0.08	0.173333	0.0987702		4	0.07	0.04	0.03	0.0466667	0.0169967		15	0.51	0.65	0.57	0.576667	0.0573488		15	0.14	0.18	0.18	0.166667	0.0188562
											8	0.01	0	0	0.00333333	0.00471405		20	0.62	0.63	0.69	0.646667	0.0309121		20	0.14	0.13	0.16	0.143333	0.0124722
																		25	0.63	0.46	0.71	0.6	0.104243		25	0.11	0.14	0.15	0.133333	0.0169967
																		30	0.46	0.52	0.52	0.5	0.0282843		30	0.12	0.09	0.13	0.113333	0.0169967
					X-axis:	time (min)
					Y-Axis:	fractions substrate remaining

## Sheet: Fig. 4d
Fig. 4d.
	time (s)	ΔNPS			mean		ΔNPS:ΔN			mean		ClpX/ClpP			mean		ΔNClpX/ClpP			mean		Y-axis (FITC-casein degraded (µM)
	0	0.101078	0.0619509	0	0.054343		0.285115	0.266317	0.00199584	0.184476		0.0362927	0.0966003	0	0.0442977		0.421315	0.4962	0.325898	0.414471		X-axis (time (s))
	10	0	0	0.0275395	0.00917982		0	0	0.00066528	0.00022176		0	0	0.0989533	0.0329844		0.099506	0.115343	0	0.0716164
	20	0.289946	0.387251	0.045841	0.241013		0.144364	0.326216	0	0.15686		0.232325	0.163413	0.190586	0.195441		0.0577532	0	0.083204	0.0469858
	30	0.686634	0.817107	0.337271	0.613671		0.502502	0.485483	0.388239	0.458741		0.350083	0.267081	0.428022	0.348395		0.115601	0.189392	0.212622	0.172538
	40	0.867333	0.94573	0.570137	0.7944		0.741568	0.700981	0.540778	0.661109		0.356117	0.414843	0.494077	0.421679		0.166159	0.304403	0.216589	0.22905
	50	1.00849	1.01298	0.683258	0.901576		0.844841	0.957868	0.851559	0.884756		0.505253	0.542409	0.587088	0.544917		0	0.00986761	0.198693	0.0695204
	60	1.14138	1.31294	0.898955	1.11776		1.1029	1.19677	0.83084	1.0435		0.552322	0.470716	0.606638	0.543225		0.0323797	0.125045	0.16401	0.107145
	70	1.5593	1.79301	1.18437	1.51223		1.32701	1.30085	1.25092	1.29292		0.596201	0.652473	0.92055	0.723074		0.156975	0.158048	0.142425	0.152482
	80	1.84522	2.27353	1.45044	1.8564		1.69372	1.87758	1.48234	1.68454		0.920766	1.02945	0.963524	0.971247		0.186893	0.183504	0.314091	0.228163
	90	1.93856	2.44694	1.59938	1.99496		1.91934	1.66645	1.54716	1.71098		0.841026	0.940086	1.22766	1.00292		0.236315	0.177534	0.232086	0.215312
	100	2.69763	2.84179	2.04768	2.52904		2.21302	2.25549	2.08917	2.18589		1.31723	1.29678	1.40748	1.3405		0.380225	0.50076	0.555216	0.478734
	110	2.5923	2.9505	2.07391	2.53891		2.32201	2.33966	2.11265	2.25811		1.32128	1.27592	1.38862	1.3286		0.367538	0.276127	0.395358	0.346341
	120	2.95566	3.37264	2.27375	2.86735		2.43066	2.33093	2.22821	2.32993		1.28645	1.35232	1.45622	1.365		0.254209	0.203322	0.335122	0.264218
	130	3.19028	3.60075	2.53886	3.10996		2.75124	2.91028	2.70693	2.78948		1.5186	1.62167	1.76712	1.6358		0.369337	0.304237	0.548575	0.407383
	140	3.36858	3.59292	2.62758	3.19636		2.80006	2.89735	2.54014	2.74585		1.46628	1.55124	1.71984	1.57912		0.399444	0.269245	0.395911	0.354867
	150	3.55658	4.1187	2.99274	3.556		3.15568	2.96127	3.10572	3.07422		1.77791	1.54544	1.78486	1.70274		0.440439	0.368916	0.569791	0.459715
	160	3.42467	4.17662	2.98638	3.52922		3.15484	2.99462	3.09678	3.08208		1.70541	1.68377	1.89131	1.76017		0.440534	0.29694	0.241126	0.3262
	170	3.72584	4.42937	3.168	3.7744		3.47491	3.31822	3.10363	3.29892		1.78343	1.80494	2.0167	1.86836		0.424344	0.311949	0.379123	0.371805
	180	4.09344	4.63572	3.26273	3.9973		3.75977	3.55302	3.41118	3.57466		1.9317	1.90356	2.0862	1.97382		0.381171	0.320158	0.487694	0.396341
	190	4.25301	4.87627	3.50605	4.21178		3.91371	3.62593	3.72034	3.75333		2.09067	1.90693	2.18257	2.06006		0.418096	0.406728	0.511308	0.445377
	200	4.5569	5.16541	3.81796	4.51343		3.93002	3.74136	3.69041	3.78726		2.00739	1.97315	2.17146	2.05067		0.423397	0.301335	0.575971	0.433568
	210	4.76113	5.5195	4.13929	4.80664		4.23622	4.21628	4.06315	4.17188		2.40265	2.08069	2.24294	2.24209		0.533886	0.402665	0.477824	0.471458
	220	5.25268	6.00981	4.47708	5.24653		4.6531	4.50294	4.5566	4.57088		2.43472	2.42914	2.76966	2.54451		0.822179	0.519418	0.532617	0.624738
	230	5.0795	5.82753	4.40213	5.10305		4.47436	4.37127	4.44759	4.43107		2.4923	2.28517	2.56874	2.44874		0.471872	0.498439	0.542579	0.504297
	240	5.1296	6.05771	4.39542	5.19425		4.65259	4.55568	4.50404	4.57077		2.57023	2.50622	2.52964	2.53536		0.439114	0.396446	0.405504	0.413688
	250	5.69566	6.62437	4.93349	5.75117		5.23627	4.94223	4.93914	5.03921		2.83126	2.62824	2.83769	2.76573		0.543827	0.542387	0.598386	0.561533
	260	5.83704	7.04616	5.1721	6.01844		5.42147	5.0657	5.30884	5.26534		2.9223	2.86401	2.95465	2.91365		0.689441	0.576716	0.65032	0.638826
	270	6.07024	7.05503	5.09524	6.0735		5.31853	5.10551	5.17949	5.20118		2.90454	2.87108	2.96524	2.91362		0.656115	0.513862	0.480868	0.550281
	280	6.03016	7.12769	5.1586	6.10548		5.40828	5.13485	5.16847	5.2372		2.90919	2.85375	3.02527	2.9294		0.576017	0.417508	0.627351	0.540292
	290	6.34483	7.34337	5.37072	6.35297		5.46626	5.14935	5.46509	5.36023		2.9954	2.74318	3.01536	2.91798		0.609344	0.415683	0.394896	0.473308
	300	6.62595	7.71956	5.78564	6.71039		5.81725	5.54743	5.54226	5.63565		3.08686	3.0281	3.22636	3.11377		0.648256	0.544211	0.42958	0.540682
	310	6.77975	8.04003	5.84656	6.88878		5.96237	5.68163	5.88973	5.84458		3.28893	3.08852	3.2224	3.19995		0.667286	0.407806	0.425245	0.500112
	320	6.90827	7.77576	5.85998	6.848		6.16531	5.69752	6.04464	5.96916		3.34867	3.25412	3.45579	3.35286		0.58984	0.435336	0.529849	0.518342
	330	6.98071	8.30833	5.95097	7.08		6.19438	6.12049	6.12105	6.14531		3.49807	3.11486	3.45665	3.35652		0.556893	0.516018	0.635376	0.569429
	340	7.198	8.58169	6.27124	7.35031		6.36841	6.06356	6.27863	6.23687		3.59884	3.37251	3.72147	3.56427		0.948478	0.679041	0.657238	0.761586
	350	7.4959	9.01823	6.63431	7.71615		6.58512	6.51053	6.54864	6.5481		3.68738	3.43293	3.78675	3.63568		0.888737	0.665773	0.595619	0.71671
	360	7.53979	8.92968	6.82683	7.76543		6.77495	6.57969	6.6432	6.66595		3.70686	3.51842	3.87959	3.70162		0.848878	0.770586	0.838774	0.819413
	370	8.06849	9.22412	7.09028	8.12763		7.10779	6.93385	7.03715	7.02626		3.80375	3.73123	3.96537	3.83345		0.786296	0.596451	0.759168	0.713972
	380	7.78105	9.29747	6.83755	7.97202		7.12082	6.83666	6.8502	6.93589		3.93522	3.70279	3.89492	3.84431		0.685465	0.598276	0.672551	0.652097
	390	8.19473	9.50589	7.1098	8.27014		7.29224	6.93428	7.24338	7.15663		3.96772	3.64649	4.07155	3.89525		0.743975	0.65176	0.606873	0.667536
	400	8.27021	9.81726	7.17778	8.42175		7.2809	6.98615	7.29005	7.1857		4.12091	3.92224	4.16258	4.06858		0.92017	0.72954	0.733616	0.794442
	410	8.53337	10.2541	7.73415	8.84055		7.72273	7.35375	7.46055	7.51234		4.25832	4.12091	4.281	4.22008		0.817161	0.67506	0.628735	0.706985
	420	8.73258	10.6037	7.83498	9.0571		7.94541	7.73699	7.88424	7.85554		4.51642	4.28761	4.5007	4.43491		0.875293	0.880456	0.784904	0.846884
	430	8.45451	10.3858	7.83742	8.89256		7.725	7.68145	7.40799	7.60481		4.31746	4.2112	4.35644	4.29503		0.7382	0.602173	0.618219	0.652864
	440	9.09932	10.7222	8.08144	9.30099		8.36598	7.92472	7.91931	8.07		4.66323	4.33321	4.72211	4.57285		1.06976	0.75906	0.812577	0.880466
	450	9.10128	10.8248	8.18986	9.37198		8.30875	7.8099	8.22077	8.11314		4.66564	4.46945	4.50862	4.5479		0.886275	0.793969	0.64949	0.776578
	460	9.11565	10.6326	8.05163	9.26664		8.17607	7.94122	8.15491	8.09073		4.38289	4.28374	4.41595	4.36086		0.875577	0.710965	0.558906	0.715149
	470	9.26771	11.2901	8.33322	9.63036		8.44598	8.06469	8.3238	8.27815		4.77874	4.46053	4.79333	4.67754		0.917803	0.746787	0.729557	0.798049
	480	9.2798	11.3006	8.42629	9.6689		8.70244	8.28202	8.47216	8.48554		4.77745	4.432	4.6589	4.62278		0.990515	0.79455	0.670429	0.818498
	490	9.49698	11.4054	8.42472	9.77571		8.62698	8.21889	8.38453	8.41013		4.76133	4.55418	4.67363	4.66305		0.750792	0.66652	0.569145	0.662152
	500	9.89269	12.1026	9.05107	10.3488		9.19166	8.83587	9.16718	9.06491		5.20314	4.80511	5.0827	5.03032		1.2078	0.958816	0.883236	1.01662
	510	9.83039	12.0076	8.94501	10.261		8.98797	8.60352	9.14589	8.91246		5.18546	4.88665	5.19139	5.08783		0.946111	0.877139	0.86534	0.896197
	520	10.3444	12.1003	8.96122	10.4686		9.19569	8.93253	9.188	9.10541		5.16262	4.91618	5.08287	5.05389		0.982184	0.96487	0.676425	0.874493
	530	10.0868	12.3232	9.18267	10.5309		9.27426	8.89289	9.14741	9.10486		5.18314	4.99831	5.32186	5.16777		1.02441	0.825894	0.646261	0.832188
	540	10.3781	12.7969	9.37623	10.8504		9.54946	9.36746	9.48851	9.46848		5.53753	4.95539	5.568	5.35364		1.18262	1.00061	1.00002	1.06108
	550	10.4831	12.5094	9.52003	10.8375		9.56509	8.98938	9.46295	9.33914		5.16693	5.16012	5.51581	5.28095		0.915247	0.807983	0.762581	0.828603
	560	10.5739	13.0319	9.80536	11.137		9.74929	9.24347	9.65692	9.54989		5.51563	5.28079	5.45001	5.41548		1.21395	0.843888	0.944301	1.00071
	570	10.7737	12.8926	9.60178	11.0894		9.70769	9.38623	9.65227	9.58206		5.57279	5.19134	5.48609	5.41674		1.03823	0.84878	0.745054	0.877356
	580	11.0883	13.263	10.1178	11.4897		10.1356	9.63919	10.1208	9.96519		5.87347	5.52103	5.78442	5.72631		1.38049	1.09099	0.906758	1.12608
	590	11.0647	13.076	9.87874	11.3398		9.83912	9.45757	9.89719	9.73129		5.60848	5.38656	5.56093	5.51866		1.03104	0.953178	0.834346	0.93952
	600	11.0212	13.3151	9.88083	11.4057		10.2433	9.58898	9.96314	9.93181		5.65572	5.29282	5.61416	5.5209		1.19265	0.904918	0.71526	0.93761
	610	11.3292	13.5938	10.275	11.7327		10.3635	9.84604	10.3081	10.1726		6.03925	5.67232	5.94977	5.88711		1.27521	0.92515	1.02603	1.07546
	620	11.3834	13.5036	10.4159	11.7676		10.5536	10.195	10.404	10.3842		6.08968	5.80746	5.93659	5.94458		1.16075	0.861301	0.803445	0.94183
	630	11.3077	13.6744	10.3436	11.7752		10.4499	10.1226	10.4446	10.339		5.8777	5.65777	5.79983	5.77843		1.03028	0.934521	0.706865	0.890555
	640	11.5817	14.1794	10.6794	12.1468		10.6319	10.3553	10.6801	10.5558		6.16157	5.77389	6.04132	5.99226		1.3768	1.06015	0.962381	1.13311
	650	11.5982	13.9923	10.5277	12.0394		10.7986	10.327	10.8425	10.656		6.10735	5.84398	6.05708	6.0028		1.19691	0.945217	0.905098	1.01574
	660	11.9993	14.593	11.3402	12.6442		11.3517	10.6927	11.1104	11.0516		6.60735	6.25487	6.6098	6.49067		1.41827	1.18221	1.20683	1.2691
	670	11.7853	14.4355	10.9662	12.3957		11.0055	10.7071	10.9536	10.8887		6.56191	6.02784	6.26032	6.28336		1.27767	1.05285	0.791269	1.0406
	680	12.3681	14.8071	11.0301	12.7351		11.4059	11.0317	11.1551	11.1976		6.66657	6.1385	6.50939	6.43815		1.42471	1.22226	0.994297	1.21375
	690	12.0384	14.4659	10.945	12.4831		11.0298	10.5427	10.7115	10.7614		6.24494	5.81638	6.25541	6.10558		1.12846	0.93253	0.710002	0.923664
	700	12.49	15.4245	11.5792	13.1646		11.5717	11.1242	11.5434	11.4131		6.76829	6.37326	6.60653	6.5827		1.47365	1.16073	1.02299	1.21912
	710	12.2534	14.8344	11.2258	12.7712		11.3807	11.0883	11.4079	11.2923		6.54829	6.16012	6.67594	6.46145		1.22399	1.09398	0.962289	1.09342
	720	12.6227	15.2093	11.6224	13.1514		11.9011	11.3583	11.7821	11.6805		6.96665	6.68814	6.87764	6.84414		1.4034	1.273	1.15517	1.27719
	730	12.6199	15.473	11.7801	13.291		11.8159	11.3654	11.8215	11.6676		6.91855	6.4888	6.87316	6.76017		1.33031	1.09215	0.93932	1.1206
	740	12.7547	15.8075	11.9262	13.4961		11.9706	11.6297	11.8636	11.8213		7.06846	6.54021	6.94516	6.85128		1.42224	1.13851	0.97631	1.17902
	750	12.87	15.7014	11.8889	13.4868		12.0774	11.4887	11.8621	11.8094		7.0895	6.6475	6.9027	6.8799		1.43664	1.02772	0.966809	1.14372
	760	13.0402	16.0524	11.857	13.6498		12.2207	11.5346	12.1261	11.9604		7.27527	6.77683	7.02542	7.02584		1.48776	1.12325	1.02548	1.21216
	770	12.5399	15.6391	11.8184	13.3325		11.8834	11.5697	11.7454	11.7328		6.94286	6.51143	7.00329	6.81919		1.09958	0.869013	0.815621	0.928072
	780	13.0282	16.2537	12.2179	13.8333		12.2915	11.9288	12.1953	12.1385		7.31992	6.82715	7.21765	7.12157		1.41334	1.21952	0.933693	1.18885
	790	13.2084	16.3758	12.2771	13.9538		12.5461	12.1312	12.4936	12.3903		7.3651	6.85685	7.28809	7.17002		1.54826	1.16844	1.20314	1.30661
	800	12.9901	16.2379	12.1657	13.7979		12.582	11.8773	12.3486	12.2693		7.46191	6.9771	7.24168	7.22689		1.23421	1.05169	1.00039	1.09543
	810	13.1976	16.5404	12.2004	13.9795		12.4069	12.0998	12.3512	12.286		7.40216	6.99326	7.36853	7.25465		1.391	1.22906	1.00094	1.207
	820	13.4847	16.5149	12.4758	14.1584		12.7628	12.2941	12.6876	12.5815		7.6882	7.15684	7.39816	7.4144		1.58755	1.16579	1.11809	1.29048
	830	13.2799	16.5253	12.3354	14.0469		12.5682	11.9614	12.5566	12.3621		7.26622	6.88934	7.2508	7.13545		1.36402	1.20526	0.918381	1.16255
	840	13.5117	16.9876	12.4929	14.3307		12.6877	12.0811	12.739	12.5026		7.42018	7.04248	7.40772	7.29013		1.38996	1.19995	0.961274	1.18373
	850	13.8237	16.8976	12.9364	14.5526		13.1089	12.6439	13.0839	12.9456		7.80552	7.24519	7.64326	7.56466		1.61349	1.29373	1.07713	1.32812
	860	13.9932	17.2603	12.8289	14.6941		13.1381	12.7271	13.0174	12.9609		7.72682	7.31781	7.68658	7.57707		1.5208	1.1725	1.18607	1.29313
	870	13.9443	17.1746	12.8616	14.6602		13.0477	12.6537	13.262	12.9878		7.75104	7.23737	7.70716	7.56519		1.5796	1.32052	0.933416	1.27784
	880	14.1714	17.4181	13.2854	14.9583		13.5559	13.069	13.5097	13.3782		7.99699	7.55056	8.04105	7.86287		1.66992	1.42425	1.31761	1.4706
	890	14.2089	17.5832	13.2988	15.0303		13.5917	13.0661	13.3629	13.3403		8.08112	7.62452	7.9036	7.86975		1.90264	1.39166	1.17399	1.48943
	900	14.1419	17.3424	13.0525	14.8456		13.4665	12.8951	13.2611	13.2075		8.18828	7.48762	7.95726	7.87772		1.51929	1.47616	1.25129	1.41558
	910	14.1219	17.3784	13.2176	14.906		13.5208	13.1268	13.612	13.4199		8.01612	7.64489	8.00333	7.88811		1.49799	1.22027	1.00933	1.24253
	920	14.3707	17.8772	13.4562	15.2347		13.8141	13.445	13.9875	13.7489		8.3319	7.90086	8.3783	8.20369		1.7575	1.54125	1.16569	1.48815
	930	14.3615	17.8513	13.2976	15.1701		13.6369	13.0971	13.6483	13.4608		8.17276	7.64034	8.11012	7.97441		1.70656	1.22607	0.995681	1.30944
	940	14.5528	18.0686	13.6618	15.4277		13.7122	13.1082	13.9038	13.5747		8.26241	7.72474	8.27573	8.08763		1.65411	1.27781	1.06385	1.33192
	950	14.3254	17.8767	13.5321	15.2447		13.6806	13.2033	13.9424	13.6088		8.24991	7.83018	8.24585	8.10865		1.78723	1.36778	1.10813	1.42105
	960	14.6736	18.0026	13.5329	15.4031		13.9503	13.4307	14.0975	13.8262		8.38888	7.91214	8.25971	8.18691		1.62542	1.374	0.930557	1.30999
	970	14.5279	18.2236	13.5702	15.4405		14.0389	13.7528	13.963	13.9182		8.38241	7.95901	8.47114	8.27085		1.5814	1.40634	1.14466	1.37746
	980	14.822	18.2816	13.8193	15.641		14.15	13.6329	14.0106	13.9312		8.54733	8.04702	8.45969	8.35135		1.59853	1.33578	1.03996	1.32476
	990	14.506	18.1289	13.6082	15.4144		14.1334	13.5583	14.2163	13.9693		8.58	8.10197	8.44677	8.37625		1.73752	1.23652	0.937567	1.30387
	1000	14.8187	18.4368	14.1779	15.8112		14.446	14.1971	14.4549	14.366		8.83741	8.15751	8.55046	8.51513		1.68687	1.42973	1.27961	1.4654
	1010	14.6229	18.5354	13.9632	15.7072		14.283	13.7216	14.4861	14.1636		8.75206	8.14102	8.46675	8.45328		1.53273	1.36836	1.19687	1.36599
	1020	15.0308	18.8837	14.2195	16.0447		14.5958	14.1999	14.6052	14.467		8.98586	8.38908	8.78841	8.72112		1.857	1.55129	1.13257	1.51362
	1030	15.1311	18.6544	14.1357	15.9737		14.6971	14.2345	14.8905	14.6074		9.0356	8.34196	8.68076	8.68611		1.83532	1.3978	1.12593	1.45302
	1040	15.3909	19.4428	14.4348	16.4228		14.9814	14.5931	15.325	14.9665		9.22059	8.63277	9.1782	9.01052		2.00072	1.60195	1.37988	1.66085
	1050	15.0453	18.9411	14.3978	16.1281		14.848	14.5117	14.9351	14.7649		9.00603	8.6289	8.9101	8.84834		1.78268	1.50626	1.20397	1.49764
	1060	15.64	19.1477	14.6691	16.4856		15.1855	14.4809	15.1008	14.9224		9.21456	8.61451	9.01749	8.94885		1.82566	1.58893	1.44915	1.62125
	1070	15.5645	19.3877	14.3974	16.4499		14.891	14.5274	15.1117	14.8433		9.04525	8.49973	8.96901	8.838		1.96427	1.51049	1.2381	1.57095
	1080	15.5289	19.4619	14.6576	16.5495		14.9912	14.768	15.1429	14.9674		9.23396	8.77203	9.01035	9.00544		2.13914	1.52434	1.33016	1.66455
	1090	15.6878	19.8395	15.022	16.8498		15.4795	14.7238	15.3931	15.1988		9.50404	8.74662	9.28688	9.17918		2.0136	1.66547	1.35433	1.6778
	1100	15.6199	19.7265	14.5937	16.6467		15.3043	14.8134	15.3498	15.1558		9.50844	8.7271	9.288	9.17451		1.88152	1.61248	1.30313	1.59905
	1110	15.7547	19.6647	14.8262	16.7485		15.2671	14.8035	14.9937	15.0214		9.30051	8.91794	9.26802	9.16216		1.81639	1.50079	1.30138	1.53952
	1120	15.5997	19.8163	14.9801	16.7987		15.4662	15.0817	15.6102	15.386		9.49852	9.04963	9.29584	9.28133		1.91106	1.64159	1.27887	1.61051
	1130	15.4516	19.5128	14.5813	16.5152		15.2195	14.5917	15.2868	15.0327		9.25534	8.56932	9.24718	9.02395		1.82576	1.44291	1.15019	1.47295
	1140	15.7826	19.9301	15.028	16.9136		15.5411	15.0325	15.7666	15.4467		9.56533	9.019	9.38652	9.32362		2.11292	1.4881	1.30756	1.63619
	1150	16.3544	20.49	15.3024	17.3822		16.034	15.1901	15.8378	15.6873		9.95102	9.36333	9.56979	9.62805		2.06633	1.74657	1.58125	1.79805
	1160	15.8602	20.1177	15.1717	17.0499		15.5888	15.2774	15.6272	15.4978		9.54016	9.06007	9.41701	9.33908		1.91674	1.62799	1.29492	1.61322
	1170	15.789	19.9551	15.2185	16.9875		15.8871	15.2619	15.6444	15.5978		9.54861	8.97129	9.50907	9.34299		2.06927	1.51853	1.30036	1.62939
	1180	15.6821	19.6326	15.017	16.7772		15.6317	14.9495	15.4345	15.3386		9.44775	8.91819	9.33184	9.23259		1.89345	1.51737	1.20351	1.53811
	1190	16.0913	20.2447	15.1308	17.1556		15.7899	15.1742	15.7273	15.5638		9.64111	9.14733	9.61113	9.46652		2.06842	1.56149	1.24409	1.62467
	1200	16.3137	20.4459	15.3592	17.3729		15.9627	15.6398	16.2231	15.9419		9.96843	9.44016	9.85812	9.75557		2.03926	1.86821	1.31079	1.73942
	1210	16.0453	20.4689	15.222	17.2454		15.9214	15.6749	15.8786	15.825		9.988	9.15717	9.57961	9.57493		1.90387	1.68462	1.3606	1.6497
	1220	16.3364	20.52	15.7011	17.5192		16.3514	15.8287	16.4873	16.2224		10.0782	9.46784	9.8496	9.79854		2.13393	1.63802	1.39196	1.72131
	1230	16.4932	20.8061	15.6661	17.6551		16.4405	15.7478	16.543	16.2437		10.1183	9.46784	10.0884	9.89153		2.05223	1.7304	1.48061	1.75441
	1240	16.35	20.7607	15.6557	17.5888		16.357	15.8851	16.4864	16.2428		9.92671	9.51008	9.83212	9.7563		2.08224	1.61447	1.45515	1.71729
	1250	16.6033	20.4964	15.6833	17.5943		16.4909	15.8156	16.1823	16.1629		9.88223	9.48299	9.95665	9.77395		1.93114	1.52069	1.46972	1.64052
	1260	16.3409	20.8347	15.8138	17.6631		16.4284	16.0853	16.4496	16.3211		10.2743	9.63083	10.214	10.0397		2.04967	1.68479	1.29649	1.67698
	1270	16.6705	21.3416	15.8994	17.9705		16.7388	16.1073	16.8134	16.5532		10.501	9.65582	10.2855	10.1474		2.2378	1.74623	1.50265	1.82889
	1280	16.8977	21.0932	16.0481	18.013		16.8344	16.178	16.6241	16.5455		10.3135	9.68368	10.2277	10.075		2.23363	1.78305	1.66685	1.89451
	1290	16.4731	21.0471	15.8371	17.7858		16.4291	15.7763	16.7272	16.3109		10.3633	9.57513	10.118	10.0188		1.92318	1.68927	1.4415	1.68465
	1300	16.4071	21.0008	15.9701	17.7927		16.6904	16.0921	16.5024	16.4283		10.0976	9.63958	10.0058	9.91432		2.09625	1.86523	1.28929	1.75026
	1310	16.3677	21.0368	15.743	17.7158		16.528	16.0419	16.6605	16.4101		10.4835	9.84541	10.0985	10.1425		2.1808	1.73869	1.3261	1.74853
	1320	16.9371	21.4543	16.0247	18.1387		17.1558	16.3424	16.728	16.7421		10.5424	9.84759	10.5014	10.2971		2.23666	1.78363	1.45616	1.82548
	1330	17.1041	21.8066	16.363	18.4246		17.2633	16.5498	17.1271	16.9801		10.7193	10.2505	10.6614	10.5437		2.33986	1.82907	1.60006	1.923
	1340	16.8058	21.4094	16.0055	18.0736		16.889	16.4308	16.7726	16.6975		10.7174	9.9224	10.34	10.3266		2.21072	1.72186	1.33265	1.75507
	1350	17.2384	21.5848	16.5035	18.4422		17.3235	16.8442	17.2128	17.1268		10.7782	10.13	10.5306	10.4796		2.38123	1.843	1.38541	1.86988
	1360	17.1368	21.6813	16.314	18.3774		17.4549	16.5552	17.1889	17.0663		10.7837	9.99502	10.4398	10.4062		2.19983	1.90337	1.44685	1.85002
	1370	17.2724	21.8866	16.226	18.4617		17.314	16.6788	17.2882	17.0936		10.8498	10.3242	10.5578	10.5773		2.34895	1.78413	1.56676	1.89995
	1380	17.0837	21.6887	16.391	18.3878		17.4524	17.001	17.5493	17.3342		10.9195	10.3533	10.808	10.6936		2.18989	1.82095	1.51123	1.84069
	1390	17.3872	21.9345	16.8044	18.7087		17.4841	16.8703	17.6183	17.3242		11.0699	10.2874	10.8927	10.75		2.30113	1.94226	1.35193	1.86511
	1400	17.5423	22.17	16.6652	18.7925		17.6369	16.8434	17.7445	17.4083		10.9683	10.3285	10.7549	10.6839		2.45536	1.91481	1.42452	1.93157
	1410	16.9263	21.2131	16.2116	18.117		17.1116	16.4373	17.0305	16.8598		10.4019	10.0518	10.5512	10.335		2.08054	1.7367	1.04642	1.62122
	1420	17.3621	22.1646	16.7979	18.7749		17.664	16.9593	17.6422	17.4218		10.9554	10.4639	10.8141	10.7445		2.33598	1.97792	1.27038	1.86143
	1430	17.4871	22.2521	16.6225	18.7872		17.5895	17.2366	17.7491	17.5251		11.0646	10.4221	10.8923	10.793		2.19737	2.01979	1.39657	1.87124
	1440	17.8938	22.457	16.7742	19.0416		17.925	17.1375	17.9505	17.671		11.2275	10.6812	11.1453	11.018		2.37584	1.9814	1.49758	1.9516
	1450	17.6508	22.6547	16.8372	19.0476		18.0622	17.5135	18.1954	17.9237		11.2591	10.7172	11.1879	11.0547		2.35841	1.95296	1.43633	1.9159
	1460	17.5121	22.2059	16.6873	18.8018		17.6005	17.2576	17.6525	17.5035		11.0502	10.5496	10.9897	10.8632		2.5899	1.83869	1.36715	1.93191
	1470	17.8124	22.4076	16.9347	19.0515		17.8359	17.2637	18.065	17.7215		11.0926	10.5959	11.1564	10.9483		2.31761	1.93679	1.40672	1.88704
	1480	17.7408	22.3098	17.1164	19.0557		18.1559	17.4913	18.2013	17.9495		11.3395	10.5647	11.2754	11.0599		2.48509	1.91208	1.49472	1.96396
	1490	18.1434	22.7106	17.2098	19.3546		18.2484	17.7936	18.2531	18.0984		11.6027	10.8763	11.1612	11.2134		2.53944	2.00478	1.52719	2.0238
	1500	18.2684	22.4327	17.1223	19.2745		18.2619	17.7044	18.164	18.0434		11.3052	10.8997	11.6045	11.2698		2.61546	1.91009	1.46225	1.99593
	1510	18.1747	22.6185	17.1981	19.3304		18.3205	17.6001	18.3075	18.076		11.6303	11.1917	11.5367	11.4529		2.4707	2.08422	1.23718	1.9307
	1520	18.0712	22.9272	17.4885	19.4957		18.2908	17.8662	18.5948	18.2506		11.8763	11.0276	11.4255	11.4432		2.5508	2.15711	1.4402	2.04937
	1530	18.1939	22.9029	17.505	19.534		18.3917	17.9198	18.4291	18.2469		11.8476	11.138	11.4527	11.4795		2.5774	2.24857	1.44472	2.09023
	1540	18.2179	23.1615	17.2407	19.54		18.523	18.125	18.7613	18.4698		11.945	11.0365	11.6323	11.538		2.58204	2.04152	1.75752	2.12703
	1550	17.8416	22.4821	17.1965	19.1734		18.2995	17.648	18.2576	18.0683		11.5902	10.9076	11.6078	11.3685		2.2234	1.96249	1.31798	1.83463
	1560	18.037	22.9948	17.4991	19.5103		18.6219	18.0508	18.7164	18.463		11.904	11.16	11.6254	11.5632		2.64292	2.0761	1.18561	1.96821
	1570	18.4993	23.4714	17.8691	19.9466		18.641	18.1997	18.8574	18.5661		12.0343	11.3425	11.8752	11.7506		2.69461	2.19923	1.56068	2.15151
	1580	18.072	22.9795	17.4627	19.5047		18.3835	17.9855	18.5554	18.3081		11.9604	11.1273	11.6798	11.5891		2.56964	2.13837	1.39454	2.03418
	1590	18.6329	23.5919	17.9604	20.0617		19.0342	18.2377	19.0619	18.778		12.1989	11.5155	11.8795	11.8646		2.7483	2.35197	1.71648	2.27225
	1600	18.6658	23.4186	17.7884	19.9576		18.9017	18.2555	19.1177	18.7583		12.12	11.3858	11.763	11.7562		2.7962	2.20678	1.56252	2.1885
	1610	18.2687	23.244	17.6778	19.7302		18.7371	18.318	18.9164	18.6572		11.9694	11.3431	11.8555	11.7227		2.62891	2.20653	1.44528	2.09357
	1620	18.3071	23.6881	17.8076	19.9343		18.8646	18.4018	19.2065	18.8243		12.0727	11.4141	11.925	11.8039		2.66223	2.16764	1.45063	2.0935
	1630	18.7682	23.8767	18.0678	20.2375		19.1106	18.6334	19.2999	19.0146		12.5081	11.61	11.8912	12.0031		2.86551	2.30073	1.55745	2.24123
	1640	18.7512	24.0528	18.0278	20.2773		19.2404	18.7216	19.2684	19.0768		12.2851	11.6132	12.2535	12.0506		2.77878	2.32353	1.64323	2.24852
	1650	18.7494	23.5058	18.0027	20.086		19.1325	18.5157	19.0556	18.9012		12.1589	11.7056	11.9181	11.9275		2.58848	2.16242	1.3332	2.02803
	1660	18.3451	23.6876	17.7589	19.9306		19.0483	18.6477	18.8992	18.865		12.2886	11.5165	12.0827	11.9626		2.6006	2.20562	1.23192	2.01271
	1670	18.3898	23.4416	17.795	19.8755		18.5368	18.1529	18.9156	18.5351		12.2387	11.5733	11.9966	11.9362		2.55752	2.20479	1.2642	2.00884
	1680	18.7452	23.6511	18.0549	20.1504		19.1306	18.4338	19.2277	18.9307		12.385	11.8248	12.4025	12.2041		2.67066	2.31051	1.45441	2.14519
	1690	18.944	23.8914	18.1024	20.3126		19.27	18.8938	19.2695	19.1444		12.5371	11.6259	12.1171	12.0934		2.75152	2.29982	1.48909	2.18014
	1700	18.5973	23.867	18.026	20.1634		19.2082	18.392	19.1277	18.9093		12.4823	11.8085	12.2996	12.1968		2.63648	2.30346	1.2845	2.07481
	1710	18.81	24.3816	18.0951	20.4289		19.3786	18.8847	19.6675	19.3102		12.6507	11.7812	12.3832	12.2717		2.79289	2.38249	1.59942	2.25827
	1720	19.0545	24.2683	18.391	20.5713		19.5629	19.3151	19.909	19.5957		12.9579	11.9773	12.5613	12.4988		3.01652	2.34094	1.49463	2.28403
	1730	18.6119	23.5008	17.6842	19.9323		19.0188	18.4785	19.1829	18.8934		12.1688	11.6005	12.011	11.9267		2.42592	2.23978	1.29077	1.98549
	1740	19.0696	24.4264	18.3349	20.6103		19.4592	19.0342	19.8146	19.436		12.729	12.0644	12.4616	12.4183		2.88245	2.3761	1.46363	2.24073
	1750	19.3372	24.0976	18.1837	20.5395		19.6087	18.8597	19.6927	19.387		12.7075	11.9941	12.4031	12.3682		2.87791	2.27361	1.48651	2.21268
	1760	19.1538	24.364	18.3287	20.6155		19.4939	19.0775	19.5093	19.3603		12.5543	11.9427	12.6625	12.3865		2.71895	2.15097	1.48909	2.11967
	1770	19.0135	24.4351	18.323	20.5905		19.6903	19.1188	19.672	19.4937		12.8845	12.1323	12.604	12.5403		2.83275	2.25811	1.48052	2.19046
	1780	19.3819	24.6285	18.5952	20.8686		19.7948	19.2719	19.9598	19.6755		13.0344	12.4486	12.809	12.764		3.04937	2.52155	1.6567	2.40921
	1790	18.9481	24.2541	18.1715	20.4579		19.4897	18.9052	19.7162	19.3703		12.7603	12.0167	12.3985	12.3919		2.79062	2.25537	1.32518	2.12372
	1800	19.4456	24.7831	18.6288	20.9525		20.1223	19.3487	20.0059	19.8256		13.133	12.2291	12.9677	12.7766		2.86058	2.31491	1.74544	2.30698
	1810	19.4501	25.1625	18.747	21.1199		19.7809	19.4459	20.1337	19.7868		13.113	12.3618	12.9465	12.8071		2.99966	2.43208	1.53291	2.32155
	1820	19.4489	24.7136	18.772	20.9782		19.7294	19.4024	20.1184	19.75		12.9925	12.2775	12.7445	12.6715		2.89211	2.48415	1.53033	2.3022
	1830	19.6218	24.8824	18.7708	21.0916		20.2753	19.4721	20.2651	20.0042		13.2842	12.6062	12.9562	12.9488		3.01955	2.52868	1.80549	2.45124
	1840	19.5093	24.8672	18.8807	21.0857		20.1551	19.428	20.1355	19.9062		13.066	12.4449	12.8929	12.8013		2.89637	2.54584	1.55828	2.3335
	1850	19.6839	25.2003	19.1264	21.3369		20.3797	19.7967	20.2521	20.1428		13.4037	12.5372	13.2802	13.0737		3.04947	2.49053	1.57765	2.37255
	1860	19.8645	25.127	19.256	21.4158		20.284	19.6791	20.5206	20.1612		13.5246	12.6201	13.1902	13.1116		3.15352	2.60082	1.69129	2.48188
	1870	19.3739	24.641	18.8002	20.9384		19.9131	19.5069	20.1071	19.8424		13.1707	12.3298	12.9452	12.8153		2.95223	2.33837	1.53946	2.27669
	1880	19.6825	25.3155	18.8779	21.2919		20.3606	19.6613	20.5368	20.1862		13.4213	12.5585	13.0128	12.9976		3.04019	2.43498	1.5937	2.35629
	1890	19.5464	25.3759	18.8931	21.2718		20.3164	19.9757	20.3412	20.2111		13.3089	12.8277	13.2012	13.1126		3.08563	2.50646	1.66805	2.42004
	1900	19.8246	25.4002	19.0089	21.4112		20.5328	19.9483	20.6985	20.3932		13.424	12.77	13.4004	13.1981		3.12824	2.65986	1.67976	2.48929
	1910	19.1101	24.7724	18.6042	20.8289		19.6126	19.3749	20.1548	19.7141		13.1344	12.5946	12.844	12.8577		2.82773	2.30711	1.47563	2.20349
	1920	19.606	25.3378	18.8171	21.2536		20.2691	19.7573	20.538	20.1881		13.3702	12.6986	13.2315	13.1001		3.05893	2.50587	1.68308	2.41596
	1930	19.9668	25.5353	19.2453	21.5825		20.6361	20.2248	20.6389	20.4999		13.7987	12.98	13.5147	13.4312		2.93784	2.50239	1.91129	2.45051
	1940	19.9945	25.7688	19.3536	21.7056		20.5021	20.2234	20.8546	20.5267		13.7585	13.0764	13.6802	13.505		3.14528	2.68391	1.7079	2.51236
	1950	19.6598	24.7316	18.7221	21.0379		20.221	19.5969	19.97	19.9293		13.291	12.6626	13.0983	13.0173		2.98177	2.4815	1.577	2.34676
	1960	19.8225	25.3918	19.2051	21.4731		20.5424	20.0465	20.8109	20.4666		13.8281	13.0053	13.4381	13.4238		3.29705	2.59402	1.61879	2.50329
	1970	20.2418	25.4944	19.4025	21.7129		20.9729	20.2489	20.9526	20.7248		13.8366	13.0431	13.3832	13.4209		3.17548	2.72844	1.92402	2.60931
	1980	20.1216	25.6456	19.3076	21.6916		20.6674	20.1076	20.8038	20.5263		13.6514	12.7747	13.5892	13.3384		3.16781	2.55007	1.69775	2.47188
	1990	20.467	25.9435	19.7865	22.0657		21.1774	20.5753	21.1981	20.9836		14.022	13.1528	13.8196	13.6648		3.24772	2.77412	1.72395	2.58193
	2000	20.2377	26.3215	19.696	22.0851		20.962	20.4792	21.3031	20.9148		14.0763	13.3451	13.9201	13.7805		3.46216	2.74651	1.90152	2.7034

## Sheet: Fig. 5b
Fig. 5b		Y axis: % fillamented cells
			ClpXΔΝPS/ClpP			ClpX/ClpP			no ClpX/ClpP
			15.8228			7.97546			0
			12.1951			11.4286			0
			4.8951			7.42857			0
		mean	10.971			8.9442			0
n=3	technical rep.	SD	5.56573			2.16883			0
				Biological rep. 1										Biological rep. 2

## Sheet: Fig. 5c
Fig. 5C															Y-axis = Ln(A600)
			0 mM sodium propionate												X-axis=Ln(A600)								50 mM sodium propionate
	ΔNPS ClpX/ClpP					empty plasmid					ClpX/ClpP							ΔNPS ClpX/ClpP					empty plasmid					ClpX/ClpP
time (min)	rep. 1	rep. 2	rep. 3	mean		rep.1	rep.2	rep.3	mean		rep.1	rep.2	rep. 3	mean			time (min)	rep. 1	rep. 2	rep. 3	mean		rep.1	rep.2	rep.3	mean		rep.1	rep.2	rep. 3	mean
0	-2.29959	-2.27109	-2.29263	-2.28777		-2.33304	-2.32381	-2.31668	-2.32451		-2.32177	-2.32075	-2.32893	-2.32382			0	-2.3076	-2.30961	-2.29066	-2.30262		-2.34133	-2.3279	-2.32279	-2.33067		-2.33201	-2.3279	-2.31973	-2.32655
2	-2.29959	-2.27109	-2.2966	-2.28909		-2.33511	-2.32279	-2.31567	-2.32452		-2.32483	-2.31973	-2.3279	-2.32415			2	-2.31264	-2.31365	-2.29263	-2.30631		-2.34445	-2.33201	-2.32688	-2.33445		-2.33925	-2.33201	-2.32585	-2.33237
4	-2.30059	-2.27109	-2.29561	-2.28909		-2.33304	-2.32585	-2.31668	-2.32519		-2.32688	-2.32177	-2.3279	-2.32552			4	-2.31668	-2.3076	-2.29363	-2.30597		-2.34237	-2.33511	-2.32688	-2.33478		-2.34133	-2.32075	-2.33098	-2.33102
6	-2.29959	-2.27012	-2.29263	-2.28745		-2.33511	-2.32177	-2.31567	-2.32418		-2.32688	-2.31973	-2.32688	-2.3245			6	-2.31871	-2.30961	-2.29561	-2.30798		-2.34237	-2.33098	-2.32688	-2.33341		-2.34237	-2.32381	-2.33304	-2.33307
8	-2.29959	-2.27206	-2.29165	-2.28776		-2.33408	-2.33098	-2.32075	-2.3286		-2.3279	-2.32381	-2.32483	-2.32551			8	-2.3177	-2.3086	-2.2966	-2.30763		-2.34445	-2.33098	-2.32585	-2.33376		-2.34654	-2.32075	-2.33614	-2.33448
10	-2.29859	-2.26818	-2.29165	-2.28614		-2.33614	-2.32585	-2.3177	-2.32656		-2.32996	-2.32381	-2.32688	-2.32688			10	-2.3177	-2.3086	-2.29561	-2.3073		-2.34445	-2.33201	-2.32996	-2.33547		-2.34758	-2.32075	-2.33718	-2.33517
12	-2.29859	-2.26818	-2.29462	-2.28713		-2.33201	-2.32381	-2.31668	-2.32417		-2.3279	-2.32075	-2.32585	-2.32484			12	-2.32075	-2.31466	-2.2966	-2.31067		-2.34341	-2.32996	-2.3279	-2.33376		-2.34445	-2.32585	-2.33511	-2.33514
14	-2.29561	-2.26336	-2.29561	-2.28486		-2.32996	-2.32381	-2.31973	-2.3245		-2.32483	-2.32177	-2.3279	-2.32483			14	-2.3177	-2.3076	-2.29462	-2.30664		-2.34237	-2.33098	-2.32688	-2.33341		-2.34758	-2.32381	-2.33821	-2.33653
16	-2.29561	-2.26818	-2.2976	-2.28713		-2.33408	-2.32585	-2.31567	-2.3252		-2.32483	-2.32177	-2.32688	-2.32449			16	-2.32279	-2.31163	-2.30059	-2.31167		-2.34341	-2.33098	-2.32688	-2.33376		-2.34445	-2.32177	-2.33821	-2.33481
18	-2.29363	-2.26915	-2.29263	-2.28514		-2.33201	-2.32483	-2.31365	-2.3235		-2.32177	-2.32279	-2.3279	-2.32415			18	-2.31973	-2.3086	-2.29462	-2.30765		-2.34133	-2.32996	-2.32483	-2.33204		-2.34445	-2.32177	-2.33511	-2.33378
20	-2.28967	-2.26433	-2.29066	-2.28155		-2.33201	-2.32075	-2.31668	-2.32315		-2.31871	-2.32075	-2.32279	-2.32075			20	-2.31466	-2.30559	-2.29561	-2.30529		-2.34133	-2.32893	-2.32177	-2.33067		-2.33925	-2.3177	-2.33304	-2.33
22	-2.28967	-2.26144	-2.28376	-2.27829		-2.32996	-2.31871	-2.31264	-2.32044		-2.31466	-2.31365	-2.31973	-2.31601			22	-2.31567	-2.30459	-2.29561	-2.30529		-2.33821	-2.3279	-2.31973	-2.32862		-2.33821	-2.31466	-2.33098	-2.32795
24	-2.2877	-2.25666	-2.2818	-2.27539		-2.32585	-2.31567	-2.31062	-2.31738		-2.31062	-2.31365	-2.31668	-2.31365			24	-2.31567	-2.30259	-2.29462	-2.30429		-2.33614	-2.32585	-2.31567	-2.32589		-2.33511	-2.31062	-2.32483	-2.32352
26	-2.2877	-2.2557	-2.2818	-2.27507		-2.32279	-2.31365	-2.30559	-2.31401		-2.30659	-2.30961	-2.31163	-2.30928			26	-2.31871	-2.3076	-2.29363	-2.30665		-2.33511	-2.32381	-2.31668	-2.3252		-2.33201	-2.30259	-2.31264	-2.31574
28	-2.28671	-2.25666	-2.28278	-2.27538		-2.32177	-2.31062	-2.30159	-2.31132		-2.30259	-2.30259	-2.3076	-2.30426			28	-2.31163	-2.30259	-2.29066	-2.30162		-2.33201	-2.32075	-2.31668	-2.32315		-2.32381	-2.30559	-2.30159	-2.31033
30	-2.2818	-2.24904	-2.2818	-2.27088		-2.3177	-2.30559	-2.2976	-2.30696		-2.29363	-2.2966	-2.30259	-2.2976			30	-2.3076	-2.2976	-2.28671	-2.2973		-2.32688	-2.31567	-2.30961	-2.31739		-2.3177	-2.29363	-2.29165	-2.30099
32	-2.274	-2.24999	-2.27497	-2.26632		-2.31365	-2.30159	-2.29363	-2.30295		-2.28671	-2.29165	-2.29462	-2.29099			32	-2.30459	-2.2976	-2.28573	-2.29597		-2.32279	-2.31062	-2.30359	-2.31233		-2.30961	-2.28573	-2.27887	-2.2914
34	-2.27012	-2.24432	-2.26144	-2.25863		-2.3086	-2.2976	-2.28967	-2.29862		-2.27887	-2.27887	-2.28082	-2.27952			34	-2.30259	-2.29462	-2.28278	-2.29333		-2.31567	-2.30559	-2.2966	-2.30595		-2.29959	-2.27887	-2.26915	-2.28254
36	-2.26433	-2.23493	-2.26144	-2.25357		-2.30259	-2.29363	-2.28671	-2.29431		-2.26529	-2.26625	-2.27109	-2.26754			36	-2.29165	-2.28967	-2.27887	-2.28673		-2.31365	-2.30259	-2.2966	-2.30428		-2.29462	-2.26144	-2.25953	-2.27186
38	-2.25475	-2.23026	-2.24904	-2.24469		-2.29859	-2.2818	-2.28082	-2.28707		-2.25284	-2.24904	-2.25761	-2.25317			38	-2.28868	-2.28573	-2.27692	-2.28378		-2.3076	-2.2976	-2.29165	-2.29895		-2.28475	-2.25189	-2.25284	-2.26316
40	-2.24999	-2.22655	-2.24526	-2.2406		-2.28868	-2.27012	-2.27497	-2.27792		-2.24055	-2.23493	-2.2481	-2.24119			40	-2.28573	-2.28376	-2.27497	-2.28149		-2.3076	-2.29462	-2.28868	-2.29697		-2.274	-2.2481	-2.24055	-2.25421
42	-2.23493	-2.22008	-2.23399	-2.22967		-2.28376	-2.25666	-2.26336	-2.26793		-2.22377	-2.21641	-2.23773	-2.22597			42	-2.27497	-2.27985	-2.27012	-2.27498		-2.30259	-2.29066	-2.28278	-2.29201		-2.27206	-2.23213	-2.22933	-2.24451
44	-2.22562	-2.21092	-2.21733	-2.21796		-2.27497	-2.24337	-2.25666	-2.25833		-2.20818	-2.20818	-2.22377	-2.21338			44	-2.26625	-2.27303	-2.26529	-2.26819		-2.2966	-2.2877	-2.27887	-2.28772		-2.2624	-2.23026	-2.22008	-2.23758
46	-2.21641	-2.20003	-2.21366	-2.21003		-2.26818	-2.23399	-2.24337	-2.24852		-2.19104	-2.19553	-2.20818	-2.19825			46	-2.26722	-2.26722	-2.25666	-2.2637		-2.29363	-2.2818	-2.274	-2.28314		-2.24999	-2.21916	-2.21733	-2.22883
48	-2.20818	-2.19283	-2.20093	-2.20065		-2.2624	-2.22562	-2.2368	-2.24161		-2.18125	-2.1786	-2.19823	-2.18603			48	-2.25857	-2.26722	-2.2557	-2.2605		-2.28868	-2.27789	-2.26915	-2.27858		-2.23867	-2.21274	-2.20637	-2.21926
50	-2.20184	-2.18658	-2.20365	-2.19735		-2.25189	-2.21183	-2.22841	-2.23071		-2.16369	-2.16282	-2.18214	-2.16955			50	-2.26336	-2.2624	-2.24999	-2.25859		-2.28475	-2.27109	-2.26529	-2.27371		-2.23399	-2.20365	-2.19913	-2.21225
52	-2.18926	-2.17507	-2.18037	-2.18157		-2.24432	-2.20365	-2.21457	-2.22085		-2.15503	-2.14217	-2.16718	-2.15479			52	-2.24999	-2.25666	-2.2481	-2.25158		-2.27887	-2.26625	-2.25666	-2.26726		-2.2247	-2.20184	-2.18747	-2.20467
54	-2.17683	-2.16022	-2.17331	-2.17012		-2.23867	-2.19194	-2.20909	-2.21324		-2.13538	-2.13284	-2.1533	-2.14051			54	-2.24149	-2.24999	-2.23961	-2.2437		-2.27206	-2.26048	-2.24999	-2.26084		-2.21457	-2.18658	-2.17507	-2.19208
56	-2.17156	-2.15762	-2.16805	-2.16574		-2.22377	-2.18214	-2.19732	-2.20108		-2.1186	-2.11777	-2.13369	-2.12335			56	-2.24337	-2.24904	-2.24055	-2.24432		-2.26915	-2.25379	-2.2462	-2.25638		-2.20546	-2.17243	-2.16805	-2.18198
58	-2.15158	-2.14302	-2.15158	-2.14873		-2.21549	-2.16718	-2.18214	-2.18827		-2.10128	-2.09395	-2.1186	-2.10461			58	-2.23493	-2.24243	-2.22933	-2.23556		-2.26048	-2.24715	-2.23586	-2.24783		-2.19463	-2.16456	-2.16369	-2.17429
60	-2.13877	-2.12779	-2.13877	-2.13511		-2.20455	-2.15762	-2.1698	-2.17732		-2.08425	-2.07944	-2.09801	-2.08724			60	-2.2247	-2.23586	-2.21824	-2.22627		-2.25666	-2.24432	-2.23493	-2.2453		-2.18125	-2.15158	-2.15417	-2.16233
62	-2.1236	-2.1236	-2.11445	-2.12055		-2.19642	-2.14558	-2.16631	-2.16944		-2.06672	-2.06672	-2.08586	-2.0731			62	-2.21457	-2.22655	-2.22101	-2.22071		-2.24904	-2.23399	-2.22655	-2.23653		-2.17683	-2.13877	-2.13877	-2.15146
64	-2.11362	-2.10702	-2.11362	-2.11142		-2.18037	-2.13369	-2.15417	-2.15607		-2.04639	-2.04407	-2.06751	-2.05266			64	-2.20818	-2.22933	-2.21274	-2.21675		-2.24526	-2.23026	-2.21824	-2.23126		-2.16282	-2.13962	-2.12779	-2.14341
66	-2.10128	-2.10291	-2.0907	-2.0983		-2.16631	-2.1211	-2.13792	-2.14177		-2.03103	-2.01966	-2.04022	-2.03031			66	-2.21733	-2.22101	-2.21366	-2.21733		-2.24149	-2.22008	-2.21641	-2.22599		-2.15072	-2.12779	-2.11528	-2.13126
68	-2.07147	-2.08345	-2.08425	-2.07973		-2.15244	-2.10373	-2.12863	-2.12827		-1.99878	-2.001	-2.01665	-2.00548			68	-2.19015	-2.21641	-2.20184	-2.2028		-2.23586	-2.21733	-2.21274	-2.22198		-2.14302	-2.10373	-2.10784	-2.1182
70	-2.05105	-2.0433	-2.0526	-2.04899		-2.14302	-2.09232	-2.11362	-2.11632		-1.97905	-1.97689	-1.99731	-1.98442			70	-2.18569	-2.20909	-2.18926	-2.19468		-2.22562	-2.21092	-2.21001	-2.21552		-2.12863	-2.0907	-2.09557	-2.10497
72	-2.03027	-2.02951	-2.04717	-2.03565		-2.12947	-2.07147	-2.10046	-2.10047		-1.95475	-1.95687	-1.97761	-1.96308			72	-2.17595	-2.20184	-2.1848	-2.18753		-2.22655	-2.20093	-2.19463	-2.20737		-2.11611	-2.08506	-2.08586	-2.09567
74	-2.02951	-2.02571	-2.03409	-2.02977		-2.11362	-2.06278	-2.08586	-2.08742		-1.93102	-1.94212	-1.95546	-1.94286			74	-2.18125	-2.19913	-2.1786	-2.18633		-2.21824	-2.19373	-2.19373	-2.2019		-2.09883	-2.06672	-2.07704	-2.08087
76	-2.00545	-2.01066	-2.00693	-2.00768		-2.09883	-2.04949	-2.07227	-2.07353		-1.89779	-1.9065	-1.92621	-1.91016			76	-2.16544	-2.19283	-2.17419	-2.17749		-2.21274	-2.18926	-2.1848	-2.1956		-2.08667	-2.05494	-2.06121	-2.06761
78	-1.98632	-2.00471	-1.99657	-1.99586		-2.08184	-2.0242	-2.05338	-2.05314		-1.87405	-1.87405	-1.89114	-1.87975			78	-2.17419	-2.17331	-2.1698	-2.17244		-2.20637	-2.17595	-2.17772	-2.18668		-2.06751	-2.04099	-2.04485	-2.05112
80	-1.94142	-1.98123	-1.96326	-1.96197		-2.06042	-2.00768	-2.03638	-2.03483		-1.84833	-1.83822	-1.85534	-1.8473			80	-2.14815	-2.1786	-2.14815	-2.1583		-2.20184	-2.16805	-2.16369	-2.17786		-2.05494	-2.02799	-2.02951	-2.03748
82	-1.94003	-1.96969	-1.95404	-1.95459		-2.03945	-1.9929	-2.01891	-2.01709		-1.82449	-1.80972	-1.82822	-1.82081			82	-2.15935	-2.16456	-2.15417	-2.15936		-2.19104	-2.15675	-2.16022	-2.16934		-2.03562	-2.00322	-2.00768	-2.01551
84	-1.9119	-1.92005	-1.9221	-1.91801		-2.02042	-1.97616	-2.00174	-1.99944		-1.78379	-1.77372	-1.79697	-1.78483			84	-2.13622	-2.14986	-2.13538	-2.14049		-2.18037	-2.14986	-2.15244	-2.16089		-2.02268	-1.98924	-1.98777	-1.9999
86	-1.88585	-1.88783	-1.89446	-1.88938		-2.00396	-1.95334	-1.97905	-1.97878		-1.75389	-1.73841	-1.75794	-1.75008			86	-2.1211	-2.14217	-2.13284	-2.13204		-2.17156	-2.14644	-2.14132	-2.1531		-2.01216	-1.97761	-1.97544	-1.9884
88	-1.8695	-1.86821	-1.84896	-1.86223		-1.98413	-1.92964	-1.96184	-1.95854		-1.70981	-1.71702	-1.7333	-1.72005			88	-2.11114	-2.132	-2.11114	-2.11809		-2.16022	-2.13453	-2.13962	-2.14479		-1.98559	-1.95263	-1.95193	-1.96338
90	-1.83759	-1.86821	-1.85726	-1.85435		-1.96184	-1.90919	-1.93794	-1.93632		-1.67344	-1.67504	-1.69336	-1.68062			90	-2.11611	-2.1186	-2.10373	-2.11281		-2.15158	-2.1236	-2.12444	-2.13321		-1.96683	-1.93171	-1.94351	-1.94735
92	-1.80302	-1.81646	-1.81769	-1.81239		-1.93655	-1.89114	-1.91325	-1.91365		-1.64403	-1.63938	-1.65182	-1.64508			92	-2.0972	-2.09476	-2.07864	-2.0902		-2.14132	-2.11031	-2.10866	-2.1201		-1.94771	-1.918	-1.91732	-1.92768
94	-1.76201	-1.7832	-1.76785	-1.77102		-1.9119	-1.86562	-1.89246	-1.88999		-1.60894	-1.61294	-1.61999	-1.61396			94	-2.07386	-2.08506	-2.07147	-2.0768		-2.13538	-2.0972	-2.09883	-2.11047		-1.93171	-1.89712	-1.89779	-1.90887
96	-1.75968	-1.79276	-1.76434	-1.77226		-1.88783	-1.842	-1.86562	-1.86515		-1.57697	-1.58768	-1.5916	-1.58542			96	-2.07068	-2.09476	-2.04717	-2.07087		-2.1211	-2.0907	-2.1021	-2.10463		-1.91393	-1.87732	-1.88453	-1.89193
98	-1.72597	-1.73898	-1.72093	-1.72863		-1.85918	-1.8085	-1.83383	-1.83384		-1.554	-1.5559	-1.55211	-1.554			98	-2.05651	-2.07944	-2.03332	-2.05642		-2.1062	-2.07864	-2.08184	-2.08889		-1.89579	-1.84706	-1.85406	-1.86564
100	-1.695	-1.70926	-1.69991	-1.70139		-1.83133	-1.77786	-1.80728	-1.80549		-1.53665	-1.54975	-1.5559	-1.54743			100	-2.04949	-2.05729	-2.03179	-2.04619		-2.09395	-2.06436	-2.06751	-2.07527		-1.86498	-1.82449	-1.83822	-1.84256
102	-1.67772	-1.67238	-1.66813	-1.67274		-1.8012	-1.75043	-1.77372	-1.77512		-1.5164	-1.5251	-1.52878	-1.52343			102	-2.04176	-2.04253	-2.02042	-2.0349		-2.07944	-2.04794	-2.06042	-2.0626		-1.83885	-1.79818	-1.80911	-1.81538
104	-1.6276	-1.66337	-1.64558	-1.64552		-1.77255	-1.72149	-1.7424	-1.74548		-1.49879	-1.50553	-1.51367	-1.506			104	-2.01665	-2.03715	-1.9805	-2.01143		-2.0683	-2.03715	-2.03715	-2.04753		-1.82449	-1.78201	-1.78558	-1.79736
106	-1.58817	-1.59356	-1.59406	-1.59193		-1.73898	-1.68416	-1.70871	-1.71061		-1.47272	-1.48148	-1.48811	-1.48077			106	-2.001	-2.02647	-1.9885	-2.00532		-2.05885	-2.02799	-2.02344	-2.03676		-1.79999	-1.74526	-1.76785	-1.77103
108	-1.54506	-1.5616	-1.576	-1.56089		-1.70595	-1.6602	-1.67398	-1.68004		-1.45843	-1.44096	-1.45286	-1.45075			108	-1.99363	-2.00693	-1.97113	-1.99056		-2.04485	-2.00545	-2.00768	-2.01932		-1.77078	-1.72766	-1.73784	-1.74543
110	-1.51823	-1.51549	-1.52648	-1.52007		-1.66972	-1.62811	-1.64351	-1.64711		-1.42089	-1.42795	-1.43004	-1.42629			110	-1.95829	-1.98704	-1.94351	-1.96295		-2.03179	-1.99216	-1.98559	-2.00318		-1.74583	-1.69991	-1.71424	-1.71999
112	-1.48501	-1.5105	-1.49611	-1.49721		-1.63938	-1.5867	-1.60844	-1.61151		-1.39796	-1.39473	-1.40487	-1.39919			112	-1.95122	-1.97905	-1.918	-1.94943		-2.02268	-1.974	-1.97041	-1.98903		-1.72429	-1.66919	-1.68956	-1.69435
114	-1.47185	-1.48589	-1.48855	-1.4821		-1.60296	-1.56017	-1.576	-1.57971		-1.37042	-1.37081	-1.37714	-1.37279			114	-1.92758	-1.9597	-1.91325	-1.93351		-2.00322	-1.95829	-1.95546	-1.97232		-1.69827	-1.65235	-1.66284	-1.67115
116	-1.46145	-1.48634	-1.51005	-1.48594		-1.57166	-1.54365	-1.55732	-1.55754		-1.34707	-1.33484	-1.34285	-1.34159			116	-1.94351	-1.94281	-1.92415	-1.93683		-1.98704	-1.94351	-1.93864	-1.9564		-1.67185	-1.62557	-1.62811	-1.64184
118	-1.44308	-1.47142	-1.46145	-1.45865		-1.55259	-1.5297	-1.54365	-1.54198		-1.31379	-1.31267	-1.31976	-1.31541			118	-1.9018	-1.92073	-1.8624	-1.89497		-1.96469	-1.93102	-1.92758	-1.9411		-1.6399	-1.58768	-1.598	-1.60853
120	-1.43381	-1.42753	-1.44181	-1.43438		-1.54085	-1.51413	-1.52694	-1.5273		-1.28482	-1.27083	-1.2744	-1.27668			120	-1.88717	-1.90515	-1.85982	-1.88405		-1.94771	-1.90717	-1.90582	-1.92024		-1.60794	-1.55637	-1.57455	-1.57962
122	-1.39594	-1.40405	-1.42545	-1.40848		-1.51914	-1.49879	-1.50869	-1.50887		-1.25281	-1.24618	-1.25141	-1.25014			122	-1.86627	-1.86175	-1.80545	-1.84449		-1.93102	-1.88717	-1.88322	-1.90047		-1.5828	-1.53805	-1.54412	-1.55499
124	-1.39392	-1.40527	-1.41552	-1.4049		-1.50238	-1.47403	-1.48369	-1.4867		-1.22452	-1.20597	-1.21537	-1.21529			124	-1.86821	-1.85087	-1.84453	-1.85454		-1.91937	-1.86562	-1.86304	-1.88268		-1.55306	-1.5105	-1.51549	-1.52635
126	-1.349	-1.38151	-1.36414	-1.36488		-1.47753	-1.44945	-1.46404	-1.46367		-1.18417	-1.18189	-1.18417	-1.18341			126	-1.82016	-1.81094	-1.76376	-1.79829		-1.89979	-1.85151	-1.84706	-1.86612		-1.52372	-1.47885	-1.48104	-1.49454
128	-1.31714	-1.3417	-1.32652	-1.32845		-1.45843	-1.42837	-1.44096	-1.44259		-1.15455	-1.1457	-1.15233	-1.15086			128	-1.81094	-1.79517	-1.76026	-1.78879		-1.87471	-1.83196	-1.82884	-1.84517		-1.49879	-1.44647	-1.45457	-1.46661
130	-1.31082	-1.30379	-1.31976	-1.31146		-1.4359	-1.40895	-1.41634	-1.4204		-1.12825	-1.10775	-1.11291	-1.11631			130	-1.79517	-1.79036	-1.73955	-1.77502		-1.85534	-1.80789	-1.81094	-1.82472		-1.4662	-1.42006	-1.43046	-1.43891
132	-1.29719	-1.28953	-1.28518	-1.29063		-1.41059	-1.3843	-1.39111	-1.39533		-1.09691	-1.08501	-1.09035	-1.09076			132	-1.75794	-1.74126	-1.67932	-1.72617		-1.83321	-1.78498	-1.78498	-1.80106		-1.43885	-1.4008	-1.40283	-1.41416
134	-1.26514	-1.2616	-1.26691	-1.26455		-1.39352	-1.35441	-1.36571	-1.37121		-1.06915	-1.0544	-1.05901	-1.06085			134	-1.77727	-1.71758	-1.72991	-1.74159		-1.81094	-1.76259	-1.75794	-1.77716		-1.40568	-1.38151	-1.3831	-1.3901
136	-1.23032	-1.23443	-1.22078	-1.22851		-1.36219	-1.3284	-1.3375	-1.3427		-1.03564	-1.02471	-1.02918	-1.02984			136	-1.69936	-1.69554	-1.6205	-1.6718		-1.78618	-1.74069	-1.73727	-1.75471		-1.40446	-1.36571	-1.35674	-1.37563
138	-1.18254	-1.197	-1.17312	-1.18422		-1.33636	-1.29865	-1.30822	-1.31441		-1.00868	-0.999401	-1.00158	-1.00322			138	-1.68794	-1.67451	-1.6363	-1.66625		-1.76434	-1.72093	-1.70705	-1.73077		-1.3887	-1.34056	-1.33789	-1.35571
140	-1.15709	-1.16059	-1.16732	-1.16167		-1.30232	-1.2694	-1.2744	-1.28204		-0.984302	-0.959981	-0.96155	-0.968611			140	-1.69228	-1.67611	-1.63732	-1.66857		-1.74469	-1.7065	-1.68686	-1.71268		-1.36375	-1.31379	-1.32501	-1.33418
142	-1.13383	-1.14413	-1.13227	-1.13674		-1.26904	-1.24029	-1.24341	-1.25091		-0.942891	-0.931404	-0.93242	-0.935572			142	-1.63066	-1.60944	-1.56542	-1.60184		-1.71535	-1.67986	-1.66284	-1.68602		-1.34017	-1.28554	-1.29609	-1.30727
144	-1.09512	-1.11352	-1.09184	-1.10016		-1.23478	-1.19998	-1.20731	-1.21402		-0.915291	-0.904609	-0.902634	-0.907512			144	-1.60644	-1.58523	-1.55211	-1.58126		-1.69173	-1.65287	-1.62913	-1.65791		-1.30342	-1.24792	-1.26691	-1.27275
146	-1.08205	-1.08708	-1.06944	-1.07952		-1.20664	-1.16861	-1.17312	-1.18279		-0.881648	-0.878513	-0.878513	-0.879558			146	-1.61999	-1.57166	-1.56255	-1.58474		-1.66495	-1.62862	-1.61094	-1.63484		-1.27118	-1.21875	-1.2365	-1.24214
148	-1.04072	-1.02666	-1.05326	-1.04021		-1.16957	-1.13476	-1.14602	-1.15012		-0.861566	-0.85402	-0.854961	-0.856849			148	-1.59258	-1.54131	-1.5228	-1.55223		-1.6487	-1.60694	-1.58182	-1.61249		-1.26019	-1.19106	-1.20597	-1.21907
150	-1.01639	-1.01666	-1.01611	-1.01639		-1.14131	-1.10957	-1.11657	-1.12249		-0.834941	-0.830572	-0.833329	-0.832947			150	-1.5105	-1.50778	-1.44265	-1.48698		-1.61697	-1.57794	-1.554	-1.58297		-1.2218	-1.15868	-1.17377	-1.18475
152	-0.991284	-0.995605	-0.993172	-0.993353		-1.10745	-1.08323	-1.08382	-1.0915		-0.810355	-0.803409	-0.802516	-0.805427			152	-1.49121	-1.46274	-1.42795	-1.46063		-1.59702	-1.54975	-1.5274	-1.55806		-1.1927	-1.13569	-1.14602	-1.15814
154	-0.973126	-0.976306	-0.968901	-0.972778		-1.08471	-1.04897	-1.05011	-1.06126		-0.789878	-0.783948	-0.78351	-0.785779			154	-1.48104	-1.44945	-1.46968	-1.46672		-1.57359	-1.52648	-1.49611	-1.53206		-1.15773	-1.10654	-1.11749	-1.12725
156	-0.941352	-0.93039	-0.93242	-0.934721		-1.05211	-1.02415	-1.02443	-1.03357		-0.764428	-0.756726	-0.756726	-0.759294			156	-1.4593	-1.42712	-1.38151	-1.42264		-1.54506	-1.49299	-1.47403	-1.50403		-1.12887	-1.08058	-1.08767	-1.09904
158	-0.91006	-0.909563	-0.891842	-0.903822		-1.02443	-0.993442	-0.994793	-1.00422		-0.737726	-0.741497	-0.737308	-0.738844			158	-1.46707	-1.41758	-1.3835	-1.42272		-1.52234	-1.47185	-1.45973	-1.48464		-1.09811	-1.04583	-1.06218	-1.06871
160	-0.879718	-0.874429	-0.872992	-0.875713		-0.995334	-0.966795	-0.964956	-0.975695		-0.719491	-0.718465	-0.71867	-0.718875			160	-1.41964	-1.3839	-1.36102	-1.38819		-1.50148	-1.46231	-1.44012	-1.46797		-1.0747	-1.01335	-1.0303	-1.03945
162	-0.869169	-0.840488	-0.855431	-0.855029		-0.969692	-0.929883	-0.928616	-0.94273		-0.704006	-0.703198	-0.697356	-0.70152			162	-1.40242	-1.3907	-1.39433	-1.39582		-1.49032	-1.44181	-1.42337	-1.45183		-1.03761	-0.979497	-0.992632	-1.00325
164	-0.835402	-0.826679	-0.823484	-0.828522		-0.929376	-0.903374	-0.896978	-0.90991		-0.683791	-0.68637	-0.682207	-0.684123			164	-1.37714	-1.35054	-1.30306	-1.34358		-1.47229	-1.42337	-1.41469	-1.43679		-1.00185	-0.948298	-0.958416	-0.969521
166	-0.812156	-0.812607	-0.803855	-0.809539		-0.901156	-0.875149	-0.873231	-0.883179		-0.67119	-0.674914	-0.667674	-0.67126			166	-1.36102	-1.3463	-1.3548	-1.35404		-1.45457	-1.40936	-1.39837	-1.42077		-0.967847	-0.919546	-0.931151	-0.939515
168	-0.794073	-0.783729	-0.780013	-0.785938		-0.876349	-0.848399	-0.846298	-0.857015		-0.653542	-0.661067	-0.657201	-0.65727			168	-1.32614	-1.30159	-1.24723	-1.29165		-1.42712	-1.38549	-1.37674	-1.39645		-0.938536	-0.892574	-0.902141	-0.911084
170	-0.771758	-0.756513	-0.749294	-0.759188		-0.854961	-0.822573	-0.8228	-0.833445		-0.643595	-0.648556	-0.643025	-0.645059			170	-1.3123	-1.28735	-1.2609	-1.28685		-1.40121	-1.36141	-1.349	-1.37054		-0.912797	-0.864885	-0.877551	-0.885078
172	-0.747815	-0.737099	-0.734178	-0.739697		-0.829196	-0.804749	-0.798952	-0.810966		-0.636389	-0.63828	-0.631864	-0.635511			172	-1.28953	-1.25562	-1.23787	-1.26101		-1.37358	-1.33484	-1.31864	-1.34235		-0.893551	-0.844435	-0.856608	-0.864865
174	-0.72567	-0.72629	-0.72237	-0.724777		-0.808334	-0.784824	-0.778487	-0.790548		-0.626049	-0.628484	-0.621943	-0.625492			174	-1.2441	-1.24549	-1.23032	-1.23997		-1.349	-1.30711	-1.28735	-1.31449		-0.863935	-0.823712	-0.832409	-0.840019
176	-0.710497	-0.692747	-0.707449	-0.703564		-0.784824	-0.761854	-0.7563	-0.767659		-0.616371	-0.619339	-0.615816	-0.617175			176	-1.22895	-1.22214	-1.18581	-1.2123		-1.32051	-1.27619	-1.25632	-1.28434		-0.841647	-0.795401	-0.807661	-0.814903
178	-0.69095	-0.679442	-0.683197	-0.684529		-0.763355	-0.743178	-0.734594	-0.747043		-0.605503	-0.608255	-0.604404	-0.606054			178	-1.1904	-1.16475	-1.10866	-1.1546		-1.28808	-1.24792	-1.22861	-1.25487		-0.817124	-0.77566	-0.787678	-0.793487
180	-0.675111	-0.669431	-0.667674	-0.670739		-0.742758	-0.719902	-0.715188	-0.725949		-0.596928	-0.598383	-0.596747	-0.597353			180	-1.16732	-1.13289	-1.09273	-1.13098		-1.25737	-1.22078	-1.19865	-1.2256		-0.796732	-0.756939	-0.765073	-0.772915
182	-0.657394	-0.661842	-0.661648	-0.660295		-0.723194	-0.700776	-0.693948	-0.705973		-0.589328	-0.595113	-0.589148	-0.591196			182	-1.13819	-1.13881	-1.1117	-1.12956		-1.23134	-1.19204	-1.17022	-1.19787		-0.776094	-0.743178	-0.743809	-0.75436
184	-0.643025	-0.6476	-0.644167	-0.644931		-0.704815	-0.684782	-0.676093	-0.688564		-0.580176	-0.588067	-0.580354	-0.582866			184	-1.11718	-1.07207	-1.03987	-1.07637		-1.20131	-1.16443	-1.14382	-1.16985		-0.756513	-0.719902	-0.727325	-0.73458
186	-0.634501	-0.630548	-0.632993	-0.632681		-0.689554	-0.664949	-0.661842	-0.672115		-0.573056	-0.578213	-0.573056	-0.574775			186	-1.08235	-1.04185	-1.00813	-1.04411		-1.17603	-1.13631	-1.11231	-1.14155		-0.735429	-0.697959	-0.705422	-0.712937
188	-0.627734	-0.625489	-0.624368	-0.625863		-0.673737	-0.651238	-0.648939	-0.657971		-0.56722	-0.570222	-0.566338	-0.567927			188	-1.06247	-1.05613	-1.01583	-1.04481		-1.15012	-1.10806	-1.08294	-1.1137		-0.720724	-0.683989	-0.687364	-0.697359
190	-0.620269	-0.612305	-0.620083	-0.617552		-0.655659	-0.637523	-0.634312	-0.642498		-0.555823	-0.559491	-0.557568	-0.557627			190	-1.0186	-0.982698	-0.941608	-0.980969		-1.11322	-1.07763	-1.04925	-1.08003		-0.694348	-0.663394	-0.667674	-0.675139
192	-0.612489	-0.60148	-0.61212	-0.608697		-0.643025	-0.623621	-0.622316	-0.629654		-0.548354	-0.5513	-0.54922	-0.549625			192	-1.00049	-0.982698	-0.956332	-0.979839		-1.08501	-1.04982	-1.0117	-1.04884		-0.686569	-0.6476	-0.650663	-0.661611
194	-0.603306	-0.596747	-0.60148	-0.600511		-0.6313	-0.613782	-0.61212	-0.619067		-0.53974	-0.540083	-0.538711	-0.539511			194	-0.966269	-0.932674	-0.893551	-0.930832		-1.04725	-1.0095	-0.978432	-1.01173		-0.658166	-0.630924	-0.636011	-0.6417
196	-0.59602	-0.584113	-0.592578	-0.590904		-0.623621	-0.602028	-0.600933	-0.60886		-0.529329	-0.533071	-0.527294	-0.529898			196	-0.953733	-0.90634	-0.888919	-0.916331		-1.01198	-0.979763	-0.949589	-0.980443		-0.646645	-0.614706	-0.615261	-0.625537
198	-0.583576	-0.587167	-0.586448	-0.58573		-0.610278	-0.596565	-0.592759	-0.599867		-0.521381	-0.524756	-0.51869	-0.521609			198	-0.930136	-0.899188	-0.870123	-0.899816		-0.98163	-0.952177	-0.924071	-0.952626		-0.634312	-0.599293	-0.602393	-0.611999
200	-0.581069	-0.571815	-0.574121	-0.575668		-0.599475	-0.588787	-0.585729	-0.59133		-0.51383	-0.513496	-0.509327	-0.512218			200	-0.900663	-0.857314	-0.823484	-0.860487		-0.956592	-0.924071	-0.90091	-0.927191		-0.61212	-0.582859	-0.587707	-0.594229

## Sheet: Fig. 5d
Fig. 5d
	ClpX.ClpP				ΔΝPS ClpX.ClpP				no ClpX.ClpP
CFU/ml				CFU/ml				CFU/ml
Average	SD	n		Average	SD	n		Average	SD	n	bio replicates
489000000	171053381	3		22200000	3.849e+07	3		44400000	3.849e+07	3		Y-axis= CFU/ml
	indvidual data				indvidual data			indvidual data
rep1	5.33333e+08			rep1	0		rep1	6.66667e+07
rep2	6.33333e+08			rep2	0		rep2	6.66667e+07
rep3	300000000			rep3	6.66667e+07		rep3	0

## Sheet: Fig. 6a
Fig. 6a.
				bar 1	bar 2		bar 3	bar 4		bar 5	bar 6		bar 7	bar 8
		DHFR-gsylaalaa		none	15 µM		0 µM	15 µM		0 µM	15 µM		0 µM	15 µM
		ClpP		50 nM	50 nM		50 nM	50 nM		50 nM	50 nM		50 nM	50 nM
		ClpX∆N		none	none		1 µM	1 µM		none	none		none	none
		ClpX∆NEQ		none	none		none	none		none	none		1 µM	1 µM
				P-only	P-substrate		XP	XP substrate		P-EQ	PS-EQ		EQ	EQ substrate
				0.284142	0.208247		2.10323	1.77672		0.284142	0.208247		2.39062	2.3029
				0.281321	0.228743		1.99914	1.73415		0.281321	0.228743		2.47812	2.2995
				0.321456	0.212328		2.11237	1.80992		0.321456	0.212328		2.47531	2.36474
			average	0.29564	0.216439		2.07158	1.7736		0.29564	0.216439		2.44802	2.32238
			SD	0.0224019	0.0108488		0.0629034	0.037985		0.0224019	0.0108488		0.04973	0.0367262

## Sheet: Fig. 6b
Fig. 6b.

## Sheet: Fig. S9
Fig. S9.
Panel A.										Panel B.
pore 2 occupancies of each 5000 random subset homogeneous reconstruction										The pore 2 occupancies of the kmeans cluster centers that we assigned either open/closed/ambiguous
Number of particles randomly sub-sampled	Occupancy of all chains except pore 2	Pore 2 occupancy	Normalized pore 2 occupancy							K-means centroid volume	Occupancy of all chains except pore 2	Pore 2 occupancy	Normalized pore 2 occupancy
93662	15888.2	33.3337	2.09801							240	571.749	1.03333	1.80731
5000	15163.7	22.2257	1.46572							245	691.45	2.20603	3.19045
6000	15266	22.9239	1.50163							72	701.072	0.902422	1.2872
7000	15326.6	23.3096	1.52086							39	831.965	1.48273	1.78221
8000	15423.3	24.9276	1.61623							223	574.884	1.37169	2.38603
9000	15454.2	24.8805	1.60995							158	670.539	1.32279	1.97272
10000	15466.7	24.3851	1.57662							24	781.542	1.02599	1.31278
11000	15513	24.8474	1.60172							217	688.334	1.08386	1.57461
12000	15481.4	25.1743	1.6261							8	498.449	0.829924	1.66501
13000	15561.9	26.0349	1.67299							10	778.693	1.47537	1.89467
14000	15577.4	26.6355	1.70988							71	855.102	0.963408	1.12666
15000	15571.9	28.5437	1.83303							193	488.215	0.841797	1.72423
16000	15528.6	26.9577	1.73601							220	719.028	1.08142	1.50401
17000	15590.2	29.3872	1.88498							191	443.17	0.951769	2.14764
18000	15592	26.9402	1.72783							65	690.888	1.2155	1.75933
19000	15529.7	25.3535	1.63259							47	551.951	1.31019	2.37375
20000	15569.8	24.8991	1.5992							172	788.764	0.782899	0.992564
25000	15638.4	27.689	1.77058							1	564.654	1.37535	2.43574
30000	15577	27.7834	1.78362							138	470.731	1.02921	2.18641
35000	15633.9	28.1746	1.80214							49	713.488	1.32089	1.85132
40000	15653.9	29.74	1.89984							242	622.088	0.980039	1.5754
45000	15614.2	27.951	1.7901							19	663.436	1.46264	2.20464
50000	15766.1	30.228	1.91727							63	758.93	1.33691	1.76158
60000	15698.3	31.8703	2.03017							96	608.567	0.986372	1.62081
70000	15783.3	31.7328	2.01052							162	832.743	1.59815	1.91914
80000	15901.9	35.8616	2.25517							194	490.597	0.736187	1.50059
90000	15963.2	34.042	2.13252							219	778.396	1.04672	1.34472
										226	395.488	0.923931	2.33618
										41	658.462	1.22131	1.85479
										107	551.566	1.13821	2.0636
										140	524.457	1.29576	2.47067
										198	593.784	0.896343	1.50954
										192	522.957	0.673722	1.28829
										32	703.464	1.43504	2.03996
										87	523.618	1.01128	1.93134
										40	688.822	1.17058	1.6994
										27	736.454	1.41549	1.92203
										73	649.011	0.977285	1.50581
										131	559.802	0.298866	0.533878
										115	581.205	1.1619	1.99913
										203	540.016	0.849454	1.57302
										50	718.447	0.955862	1.33046
										84	693.144	0.814177	1.17461
										227	750.89	1.23736	1.64786
										137	584.603	1.188	2.03214
										213	702.369	0.905463	1.28916
										0	564.447	2.4847	4.402
										149	612.652	0.7749	1.26483
										45	649.92	1.36512	2.10045
										146	577.026	0.897811	1.55593
										169	823.085	1.84799	2.2452
										13	654.579	1.81465	2.77223
										30	486.038	1.28197	2.63759
										145	642.188	0.891969	1.38895
										233	557.519	0.709462	1.27253
										112	624.727	1.03022	1.64907
										143	596.204	1.87056	3.13745
										89	627.723	1.15731	1.84367
										147	696.505	1.0157	1.45828
										29	620.299	1.24467	2.00656
										28	507.138	0.959217	1.89143
										127	682.809	1.39091	2.03704
										122	663.218	1.12108	1.69036
										204	614.318	1.04759	1.70529
										102	664.289	0.555239	0.835839
										235	516.156	1.44218	2.79407
										224	574.754	0.821869	1.42995
										12	703.221	2.12205	3.01761
										69	708.09	1.40488	1.98404
										60	652.315	0.898449	1.37732
										117	714.54	1.40111	1.96085
										126	681.114	1.6766	2.46156
										157	635.791	0.962336	1.5136
										103	744.165	0.815435	1.09577
										129	555.07	1.43971	2.59375
										110	496.106	0.833557	1.6802
										239	479.123	0.606135	1.26509
										215	642.956	0.959499	1.49232
										120	607.546	0.561763	0.924643
										174	830.656	1.39933	1.68461
										181	745.025	1.01921	1.36802
										76	734.877	1.04934	1.42791
										83	569.878	0.671293	1.17796
										26	855.303	1.66598	1.94782
										218	737.458	0.790343	1.07171
										150	308.486	0.403375	1.3076
										62	638.294	0.968872	1.51791
										81	710.67	1.60556	2.25921
										108	532.429	1.02161	1.91877
										44	644.512	1.24462	1.93111
										153	563.999	1.37112	2.43107
										23	608.441	2.64794	4.35201
										229	664.253	0.793436	1.19448
										237	594.585	0.578094	0.972265
										70	669.303	1.29403	1.9334
										34	776.726	1.75996	2.26588
										6	293.234	-0.468816	-1.59878
										9	861.87	1.26763	1.47079
										238	624.697	0.865585	1.38561
										222	678.627	1.47688	2.17628
										228	662.233	1.13583	1.71516
										3	705.35	2.56973	3.64319
										2	746.384	2.13364	2.85863
										155	574.187	1.44054	2.50883
										119	635.249	0.855855	1.34728
										18	780.511	2.64684	3.39117
										141	550.801	1.48288	2.69222
										234	675.895	1.2177	1.80161
										186	606	0.360365	0.594662
										152	641.426	0.618257	0.963878
										195	725.101	1.27945	1.76451
										160	775.337	1.26123	1.62669
										91	569.805	0.983196	1.7255
										139	472.636	0.86211	1.82405
										109	532.585	1.00088	1.87929
										123	749.449	1.43252	1.91143
										209	796.087	1.37074	1.72184
										179	738.064	0.437959	0.593388
										208	638.83	0.681654	1.06703
										17	731.588	1.02775	1.40483
										55	854.924	0.833569	0.975022
										68	783.538	1.50584	1.92184
										57	462.467	0.622347	1.34571
										54	820.625	1.00691	1.22701
										154	655.151	1.17281	1.79013
										148	507.817	0.706302	1.39086
										118	563.211	0.922732	1.63834
										93	634.619	1.1145	1.75617
										130	549.707	0.983924	1.78991
										94	555.529	1.21185	2.18143
										42	741.149	1.27668	1.72256
										20	774.398	1.86933	2.41391
										101	760.091	1.00808	1.32627
										187	597.303	0.684871	1.1466
										100	602.555	0.897929	1.4902
										214	713.607	0.978383	1.37104
										98	706.685	0.919886	1.30169
										184	706.677	0.806516	1.14128
										25	776.601	1.09758	1.41332
										225	557.051	1.32405	2.37689
										77	797.529	1.27874	1.60338
										113	532.304	0.637016	1.19671
										247	631.733	1.26406	2.00094
										74	656.2	0.908478	1.38445
										183	782.267	1.13255	1.44778
										176	687.813	0.972266	1.41356
										212	715.894	1.33767	1.86854
										64	577.012	0.94006	1.62918
										53	744.023	1.26806	1.70433
										128	719.503	1.88301	2.6171
										144	620.174	1.21619	1.96105
										114	612.489	1.13779	1.85765
										190	595.802	0.444832	0.746611
										125	685.337	1.36108	1.986
										200	604.841	0.97947	1.61938
										243	653.827	2.29081	3.50369
										180	741.034	0.964431	1.30147
										43	657.846	1.33331	2.02678
										7	681.993	1.84589	2.70661
										86	592.165	0.924125	1.56059
										22	592.74	1.76278	2.97394
										185	739.445	0.547842	0.740882
										159	583.002	0.986686	1.69242
										211	630.153	1.09121	1.73166
										58	641.852	1.18393	1.84456
										106	543.558	0.875675	1.611
										14	772.711	1.26516	1.6373
										205	609.524	1.16867	1.91735
										105	744.696	0.917473	1.23201
										170	825.421	1.65791	2.00856
										111	621.869	1.18223	1.90109
										136	684.24	0.785669	1.14823
										231	571.744	1.18496	2.07254
										168	626.858	1.68745	2.69192
										199	657.898	0.972436	1.4781
										210	672.908	1.18433	1.76003
										51	694.139	1.16191	1.67389
										135	686.716	1.25371	1.82566
										31	746.527	0.602746	0.807399
										124	507.535	0.503626	0.992299
										221	710.654	1.18214	1.66345
										142	561.09	1.41606	2.52376
										5	709.161	1.30975	1.8469
										67	770.112	1.26383	1.6411
										61	694.7	0.94708	1.36329
										82	703.38	1.17553	1.67126
										75	823.089	1.90881	2.31908
										175	823.77	1.32105	1.60367
										78	529.96	0.626291	1.18177
										161	785.942	1.05541	1.34286
										33	644.359	0.867976	1.34704
										207	528.652	0.534319	1.01072
										236	702.618	0.75856	1.07962
										95	545.797	0.87337	1.60018
										36	724.16	1.17218	1.61867
										92	710.257	0.915317	1.28871
										132	656.417	1.28315	1.95479
										178	717.317	1.18622	1.65369
										167	701.713	1.90927	2.72088
										156	698.961	1.60664	2.29861
										171	820.071	1.09326	1.33313
										165	538.985	1.39378	2.58594
										201	535.456	1.06462	1.98825
										35	598.646	1.58797	2.6526
										166	631.011	1.4553	2.3063
										134	791.815	1.05701	1.33493
										133	755.709	1.20398	1.59318
										15	729.512	1.6087	2.20517
										21	781.947	2.26171	2.89241
										38	720.309	1.0102	1.40246
										97	729.767	1.12941	1.54763
										232	535.917	0.933031	1.741
										80	492.73	1.22121	2.47845
										66	636.671	1.07977	1.69597
										196	722.555	1.30734	1.80932
										99	645.887	1.34109	2.07635
										16	620.954	1.10312	1.77649
										206	644.456	1.23585	1.91766
										244	549.682	2.00682	3.65087
										79	480.189	0.904404	1.88343
										246	390.976	-0.0452018	-0.115613
										104	574.906	0.802805	1.39641
										177	727.159	1.27485	1.75319
										188	640.575	0.95675	1.49358
										90	497.446	0.920041	1.84953
										59	663.551	1.01961	1.53659
										249	515.053	-0.158275	-0.307298
										121	652.458	1.12197	1.71961
										216	645.314	1.04666	1.62195
										37	644.596	1.53299	2.37822
										189	634.258	0.841212	1.32629
										202	648.68	0.678966	1.04669
										173	817.577	0.984895	1.20465
										46	471.381	0.837982	1.77772
										230	597.199	1.11818	1.87238
										248	540.341	1.65082	3.05514
										116	697.89	1.1154	1.59824
										48	690.893	1.49278	2.16064
										52	665.997	1.10852	1.66445
										88	606.046	1.14133	1.88323
										182	824.267	1.26975	1.54046
										164	717.558	1.57782	2.19887
										151	773.618	2.17957	2.81738
										163	559.388	1.26837	2.26742
										197	667.73	1.25878	1.88516
										85	700.312	0.806412	1.1515
										4	617.372	1.28069	2.07443
										241	585.033	1.41396	2.41689
										11	753.322	1.10895	1.47208
										56	786.578	0.940606	1.19582

[truncated: 4 more sheets: Fig. S11, Fig. S12, Fig. S13, Fig. S14]
